# Supplementary material for: Biosynthesis and Characterization of Silver Nanoparticles Produced by Parachlorella kessleri and Cyclotella spp., and the Evaluation of Their Antibacterial Activity
Source: Int J Mol Sci. 2023 Jun 25;24(13):10599. doi: 10.3390/ijms241310599 (PMC10341437; doi:10.3390/ijms241310599)
Supplement: Supplementary file 1 [file ijms-24-10599-s001.zip]

Archive with 1 entries (1 files):
- ijms-2354947-supplementary.pdf
